# Supplementary material for: Avasimibe Abolishes the Efficacy of Fluvastatin for the Prevention of Cancer in a Spontaneous Mouse Model of Breast Cancer
Source: Int J Mol Sci. 2025 Mar 11;26(6):2502. doi: 10.3390/ijms26062502 (PMC11942263; doi:10.3390/ijms26062502)
Supplement: Supplementary file 1 [file ijms-26-02502-s001.zip]

Archive with 1 entries (1 files):
- ijms-3467286-supplementary.pptx
